# Supplementary material for: Updates and Current Challenges in Reproductive Microbiome: A Comparative Analysis between Cows and Women
Source: Animals (Basel). 2024 Jul 3;14(13):1971. doi: 10.3390/ani14131971 (PMC11240322; doi:10.3390/ani14131971)
Supplement: Supplementary file 1 [file animals-14-01971-s001.zip]

Archive with 1 entries (1 files):
- animals-3003309-supplementary.pdf
